# Supplementary material for: Balloon Pulmonary Angioplasty with Stent Implantation as a Treatment of Proximal Chronic Thromboembolic Pulmonary Hypertension
Source: Diagnostics (Basel). 2020 Jun 1;10(6):363. doi: 10.3390/diagnostics10060363 (PMC7345353; doi:10.3390/diagnostics10060363)
Supplement: Supplementary file 1 [file diagnostics-10-00363-s001.zip]

Archive with 1 entries (1 files):
- supplementary movie 1.mov
